# Supplementary material for: Proteomics-based prognostic signature and nomogram construction of hypoxia microenvironment on deteriorating glioblastoma (GBM) pathogenesis
Source: Sci Rep. 2021 Aug 26;11:17170. doi: 10.1038/s41598-021-95980-x (PMC8390460; doi:10.1038/s41598-021-95980-x)
Supplement: Supplementary file 8 — Supplementary Table 2. [file 41598_2021_95980_MOESM8_ESM.csv]

sampleID	risk.score.sum	time(month)	status
TCGA-27-1833-01	0.08393519	24.56666667	1
TCGA-06-0881-01	0.670250605	16.8	1
TCGA-27-1831-01	0.178392375	16.83333333	1
TCGA-16-1060-01	0.594779477	9.266666667	1
TCGA-02-0258-01	-0.302469991	16.76666667	1
TCGA-06-0238-01	-0.161524062	13.5	1
TCGA-06-0125-01	0.45175861	48.26666667	1
TCGA-12-1099-01	0.448201169	4.2	1
TCGA-06-0216-01	0.446083078	24.5	1
TCGA-08-0245-01	0.016992166	38.36666667	1
TCGA-19-1787-01	0.613858141	12.83333333	1
TCGA-08-0373-01	0.77852419	4.466666667	1
TCGA-28-5213-01	-0.054198914	31.7	0
TCGA-28-1760-01	0.456088913	4.766666667	0
TCGA-08-0514-01	0.553435813	11.23333333	1
TCGA-14-0812-01	0.172391566	3.3	1
TCGA-76-4932-01	0.26049365	48.6	1
TCGA-02-0014-01	-0.262555341	83.73333333	1
TCGA-06-5412-01	0.82714223	4.6	1
TCGA-15-1446-01	0.540820298	19.36666667	0
TCGA-16-1045-01	0.357890123	29.43333333	1
TCGA-06-0141-01	0.703002573	10.43333333	1
TCGA-19-5960-01	0.310062299	15.16666667	1
TCGA-28-1753-01	0.627665841	1.233333333	0
TCGA-08-0520-01	0.391916574	10.9	1
TCGA-02-0038-01	0.338891076	10.86666667	1
TCGA-06-0168-01	0.327939483	19.93333333	1
TCGA-12-0821-01	0.586586042	10.76666667	1
TCGA-32-1986-01	0.930555363	12.86666667	1
TCGA-06-2567-01	0.279342818	4.433333333	1
TCGA-27-2526-01	0.440727674	2.9	1
TCGA-19-1389-01	0.665418984	4.7	1
TCGA-02-0010-01	-0.007787877	35.9	1
TCGA-19-5951-01	0.834908903	8.133333333	1
TCGA-06-0195-01	-0.087493536	7.5	1
TCGA-12-5295-01	0.204372406	15.13333333	1
TCGA-12-3650-01	0.255272244	11.1	1
TCGA-28-5220-01	0.338261977	12.93333333	1
TCGA-02-0059-01	0.538060537	9.7	1
TCGA-19-1392-01	0.478117045	3.7	1
TCGA-32-2494-01	0.722731832	21.06666667	1
TCGA-32-2616-01	0.563862777	7.466666667	1
TCGA-12-1602-01	0.171287168	6.866666667	1
TCGA-02-0051-01	0.490646695	15.3	1
TCGA-02-0115-01	0.387797377	15.86666667	1
TCGA-12-3653-01	0.442471416	14.73333333	1
TCGA-08-0353-01	0.594467268	8.533333333	1
TCGA-06-5856-01	0.73944255	3.8	1
TCGA-06-0188-01	0.308194124	28.86666667	0
TCGA-06-0174-01	0.140395427	3.266666667	1
TCGA-12-0688-01	0.310176363	27.03333333	1
TCGA-02-0422-01	0.915164203	14.7	1
TCGA-14-1794-01	0.34708346	1	1
TCGA-27-1838-01	0.660433747	11.66666667	1
TCGA-76-4926-01	0.830529572	4.6	1
TCGA-32-1970-01	0.525210553	15.6	1
TCGA-14-0789-01	0.8250885	11.4	1
TCGA-02-0260-01	0.634893857	17.16666667	1
TCGA-26-5133-01	0.407515057	15.06666667	0
TCGA-06-0206-01	0.481789137	7.766666667	1
TCGA-19-2631-01	0.756809462	7.1	1
TCGA-02-0432-01	-0.108171617	47.76666667	1
TCGA-19-1790-01	0.884476275	5.133333333	1
TCGA-12-1090-01	0.372711249	7.7	1
TCGA-06-0397-01	0.454191526	9.133333333	1
TCGA-14-0866-01	0.224090673	26.7	1
TCGA-14-1401-01	0.536084019	3.8	1
TCGA-06-1084-01	0.466941876	7.533333333	0
TCGA-19-2621-01	0.609744493	1.1	1
TCGA-12-0707-01	0.354620153	28.8	1
TCGA-08-0349-01	0.51130288	9.933333333	1
TCGA-02-0337-01	0.845365397	25.46666667	1
TCGA-06-0138-01	0.205599362	24.56666667	1
TCGA-28-5208-01	0.216050851	18.13333333	1
TCGA-06-0171-01	0.163999549	13.3	1
TCGA-32-4719-01	0.416352427	11	1
TCGA-06-0182-01	0.108315982	3.7	1
TCGA-02-0330-01	0.359827024	16.13333333	1
TCGA-06-2562-01	0.644871705	12.73333333	1
TCGA-32-4211-01	0.518421375	12.76666667	1
TCGA-14-1454-01	0.00558891	30.6	1
TCGA-12-5299-01	0.623688512	3.266666667	1
TCGA-19-1386-01	0.29749185	9.2	1
TCGA-02-0290-01	0.481214745	16.16666667	1
TCGA-19-1786-01	0.343120126	7.266666667	0
TCGA-32-2638-01	0.658586906	25.53333333	1
TCGA-27-2527-01	0.763991526	14.6	1
TCGA-26-1440-01	0.828060339	9.866666667	0
TCGA-06-5408-01	0.659374945	11.9	1
TCGA-16-0848-01	0.724662495	17.83333333	1
TCGA-76-6285-01	0.679369734	8.466666667	1
TCGA-08-0357-01	0.259810265	38.1	1
TCGA-02-0332-01	0.643384845	26.06666667	1
TCGA-08-0386-01	0.292100641	18.26666667	1
TCGA-02-0026-01	-0.052516547	24.93333333	1
TCGA-32-1987-01	0.338665452	15.06666667	1
TCGA-28-1749-01	0.492920681	9.333333333	0
TCGA-02-0446-01	0.719862402	9.4	1
TCGA-27-1836-01	0.346610869	30.46666667	1
TCGA-02-0025-01	0.076891929	43.33333333	1
TCGA-26-5132-01	0.761179818	9.533333333	0
TCGA-12-0692-01	0.499215787	3.7	1
TCGA-06-0876-01	0.512372332	46.83333333	0
TCGA-12-1094-01	0.735009733	12.4	1
TCGA-08-0359-01	0.417921574	3.433333333	1
TCGA-08-0389-01	-0.053353373	15.56666667	1
TCGA-06-1802-01	0.304441952	8	0
TCGA-06-0241-01	0.237015271	15.16666667	0
TCGA-06-5410-01	0.776620013	3.6	1
TCGA-12-0827-01	0.38876636	39.3	1
TCGA-06-0160-01	0.11328508	11.96666667	1
TCGA-19-5958-01	0.65485669	14.26666667	1
TCGA-06-0413-01	0.38465556	3.2	1
TCGA-32-1978-01	0.346414123	16.06666667	1
TCGA-19-2625-01	0.76899131	4.133333333	1
TCGA-06-2565-01	0.523065468	16.86666667	1
TCGA-02-2485-01	0.318639642	15.66666667	0
TCGA-12-1599-01	0.187932561	26.03333333	1
TCGA-19-0960-01	0.206094485	8.733333333	0
TCGA-02-0015-01	0.449585677	20.9	1
TCGA-12-0656-01	0.229235179	96.1	1
TCGA-08-0510-01	0.834707088	4.333333333	1
TCGA-12-1597-01	0.211095408	22.5	1
TCGA-06-5418-01	0.496051482	2.766666667	1
TCGA-02-0011-01	0.175222527	21	1
TCGA-06-6389-01	-0.170189528	7.9	0
TCGA-08-0345-01	0.762954536	1.766666667	1
TCGA-06-0132-01	0.255863797	25.7	1
TCGA-28-1747-01	0.599391867	2.566666667	1
TCGA-12-0616-01	0.338493379	14.93333333	1
TCGA-06-5415-01	0.435876226	8.666666667	0
TCGA-06-0157-01	0.234682412	3.233333333	1
TCGA-06-0149-01	0.485339513	8.733333333	1
TCGA-12-0620-01	0.375841055	10.6	1
TCGA-06-2561-01	0.992071066	17.9	1
TCGA-14-2554-01	0.389654039	17.73333333	1
TCGA-02-0084-01	-0.128502765	12.8	1
TCGA-06-2563-01	0.496925008	31.06666667	0
TCGA-14-1453-01	0.547971932	1.166666667	1
TCGA-14-0783-01	0.108928584	6.3	1
TCGA-06-0410-01	-0.225156596	4.766666667	1
TCGA-06-0127-01	0.150429875	4.033333333	1
TCGA-06-0173-01	-0.158515997	4.533333333	1
TCGA-02-0339-01	0.063884021	12.56666667	1
TCGA-28-5219-01	0.396364173	23	0
TCGA-02-0114-01	-0.195725221	101.3666667	1
TCGA-14-1452-01	0.675246293	7.2	1
TCGA-06-0145-01	0.354084602	2.366666667	1
TCGA-76-4934-01	0.412391887	2.566666667	1
TCGA-32-5222-01	0.226298412	19.5	1
TCGA-12-0780-01	0.112990471	15.06666667	1
TCGA-32-4209-01	0.998347202	20.6	1
TCGA-02-0271-01	0.631574604	14.66666667	1
TCGA-76-6191-01	0.696477301	16.93333333	1
TCGA-02-0021-01	-0.021095808	78.73333333	1
TCGA-14-0787-01	0.402375309	2.266666667	1
TCGA-02-0057-01	0.625644306	20.13333333	1
TCGA-12-0618-01	0.53894874	13.16666667	1
TCGA-26-1799-01	0.190473407	9.5	1
TCGA-14-1827-01	0.326963751	5.966666667	1
TCGA-12-0654-01	0.69922166	7.7	1
TCGA-12-0703-01	0.366696164	20.66666667	1
TCGA-27-2524-01	0.548345662	7.7	1
TCGA-28-5215-01	0.781448049	11.16666667	1
TCGA-06-0194-01	0.521378966	4.733333333	1
TCGA-06-0875-01	0.682667796	44.06666667	0
TCGA-15-1444-01	0.403390163	51.23333333	1
TCGA-32-4213-01	0.529347246	11.9	0
TCGA-06-0155-01	0.60400922	10.6	1
TCGA-19-2620-01	0.593066249	4.933333333	1
TCGA-08-0522-01	0.613781647	21.16666667	1
TCGA-02-0001-01	1.199713263	11.93333333	1
TCGA-14-4157-01	0.033882121	3.466666667	0
TCGA-02-2466-01	0.262419057	17.03333333	1
TCGA-02-0116-01	0.36333702	49.63333333	1
TCGA-14-1037-01	0.234574319	19.56666667	1
TCGA-15-0742-01	0.212614253	13.96666667	1
TCGA-27-2528-01	0.765716101	16	1
TCGA-19-5950-01	0.445039112	17.43333333	1
TCGA-02-0043-01	0.557635578	18.56666667	1
TCGA-32-4210-01	0.55523571	3.766666667	1
TCGA-28-1756-01	-0.079119548	2.866666667	0
TCGA-02-0456-01	0.542877822	3.4	1
TCGA-06-0187-01	0.336342536	27.6	1
TCGA-02-2486-01	0.770771041	16.43333333	0
TCGA-16-0846-01	0.431742428	3.966666667	1
TCGA-06-0221-01	-0.833437853	20.1	1
TCGA-32-1980-01	0.674812629	1.2	1
TCGA-02-0106-01	0.70407752	11.83333333	1
TCGA-26-5134-01	0.442503363	5.566666667	0
TCGA-06-0169-01	0.171028509	3.333333333	1
TCGA-16-1460-01	-0.445687226	6.5	0
TCGA-06-0649-01	0.509753143	2.133333333	1
TCGA-28-5209-01	-0.080029706	2.566666667	0
TCGA-76-4929-01	0.301352911	3.7	1
TCGA-06-0137-01	0.489988718	27.06666667	1
TCGA-02-0028-01	0.082341598	91.83333333	1
TCGA-02-0324-01	-0.373900871	7.833333333	1
TCGA-28-2506-01	0.41144397	6.833333333	0
TCGA-14-0867-01	0.751682248	2.066666667	1
TCGA-06-0744-01	-0.08455066	19.83333333	0
TCGA-02-0024-01	0.408866864	53.83333333	1
TCGA-02-0054-01	0.345340515	6.633333333	1
TCGA-08-0358-01	-0.252284271	22.6	1
TCGA-14-0736-01	0.593328244	15.33333333	1
TCGA-06-0177-01	0.664263679	4.233333333	1
TCGA-32-2632-01	0.716464986	8.966666667	1
TCGA-08-0360-01	0.7929834	15.6	1
TCGA-19-5955-01	0.884701956	1.8	1
TCGA-06-0645-01	0.741195648	5.833333333	1
TCGA-02-0086-01	0.500141038	8.933333333	1
TCGA-08-0524-01	0.376247565	7.366666667	1
TCGA-06-0240-01	-0.134910281	20.7	1
TCGA-02-0033-01	-0.177100153	2.866666667	1
TCGA-27-2518-01	0.511593884	25.1	1
TCGA-12-1098-01	0.536931019	4.033333333	1
TCGA-02-0075-01	0.705607156	21.13333333	1
TCGA-12-0775-01	0.441910311	7.733333333	1
TCGA-02-0289-01	0.529490057	14.4	1
TCGA-02-0083-01	0.115326009	23.03333333	1
TCGA-02-0074-01	0.255177997	10.33333333	1
TCGA-08-0351-01	-0.144582444	66.23333333	1
TCGA-12-1089-01	0.395213044	5.9	1
TCGA-06-5858-01	0.801989841	6.233333333	0
TCGA-27-2521-01	0.271350109	17	1
TCGA-26-1442-01	0.027631566	31.76666667	0
TCGA-12-0822-01	0.26659341	23.83333333	1
TCGA-06-2564-01	0.71950874	6.033333333	0
TCGA-08-0511-01	0.645519122	7.833333333	1
TCGA-14-2555-01	0.492114652	8.066666667	0
TCGA-08-0347-01	0.544702615	26.06666667	1
TCGA-08-0355-01	0.349468635	24.9	1
TCGA-02-0070-01	0.530441593	25.4	0
TCGA-02-0113-01	0.116503361	93.93333333	0
TCGA-02-0069-01	-0.319760562	29.1	0
TCGA-76-6193-01	0.683994016	2.733333333	1
TCGA-02-0009-01	0.396025235	10.73333333	1
TCGA-06-0148-01	0.780686412	10.23333333	1
TCGA-12-0773-01	-0.071701953	43.83333333	1
TCGA-41-2575-01	0.544775223	9.666666667	1
TCGA-06-0133-01	0.401800467	14.5	1
TCGA-08-0344-01	-0.534086923	117.4666667	1
TCGA-27-1832-01	0.401486117	10	1
TCGA-02-0079-01	0.319448353	27.63333333	1
TCGA-02-0338-01	0.531811839	10.73333333	1
TCGA-28-5218-01	0.850013124	5.233333333	1
TCGA-14-0786-01	0.556241733	23.36666667	1
TCGA-06-1800-01	0.357747248	27.16666667	1
TCGA-76-4935-01	0.502649457	37.36666667	1
TCGA-14-1795-01	0.771521975	2	1
TCGA-06-5414-01	0.409014825	9.1	0
TCGA-12-1096-01	0.574139893	9.233333333	1
TCGA-06-5411-01	0.466940205	8.466666667	1
TCGA-06-0211-01	0.20279108	12	1
TCGA-32-4208-01	-0.041495809	13.33333333	0
TCGA-19-1788-01	-0.21363201	3.733333333	1
TCGA-06-0146-01	-0.159368568	20.36666667	1
TCGA-12-0826-01	0.521551503	28.16666667	1
TCGA-14-1829-01	-0.133260628	7.266666667	0
TCGA-06-0122-01	0.529443758	6.233333333	1
TCGA-12-0828-01	0.276786169	9.066666667	1
TCGA-08-0246-01	0.566110203	4.233333333	1
TCGA-06-0126-01	0.37299779	7.033333333	1
TCGA-08-0348-01	0.568413061	12.33333333	1
TCGA-06-0414-01	0.266164311	35.6	1
TCGA-26-5139-01	0.367849715	1.6	0
TCGA-16-1047-01	0.821450781	4.633333333	1
TCGA-81-5910-01	0.865876531	1.633333333	1
TCGA-41-3393-01	0.723617632	4.5	1
TCGA-28-5214-01	0.359306964	23.76666667	1
TCGA-14-1456-01	0.131737568	41.53333333	0
TCGA-06-0179-01	0.192224647	20.53333333	1
TCGA-02-0440-01	0.641407254	11.5	1
TCGA-32-2615-01	0.586739436	16.16666667	1
TCGA-27-1834-01	0.532826369	41.1	1
TCGA-06-0154-01	0.533312891	14.13333333	1
TCGA-06-0178-01	-0.860308682	54.73333333	0
TCGA-08-0531-01	0.878259724	7.666666667	1
TCGA-06-0190-01	0.379667674	10.56666667	1
TCGA-02-2483-01	0.120291668	15.53333333	0
TCGA-06-5417-01	-0.248825328	5.166666667	0
TCGA-02-0269-01	0.789187466	10.9	1
TCGA-06-0158-01	0.273483545	10.96666667	1
TCGA-06-0162-01	0.270753774	3.466666667	1
TCGA-06-0208-01	0.247085466	8.533333333	1
TCGA-06-6391-01	0.586320681	1.5	1
TCGA-12-1600-01	0.194703186	14.93333333	1
TCGA-14-0817-01	0.109924005	5.466666667	1
TCGA-02-0052-01	0.637714862	12.76666667	1
TCGA-19-2619-01	0.480592692	9.8	0
TCGA-16-1055-01	0.679465905	10.43333333	1
TCGA-12-1088-01	0.755760278	129.3666667	1
TCGA-02-0107-01	0.635942852	17.9	1
TCGA-06-0394-01	0.787394083	10.96666667	1
TCGA-06-0128-01	-0.067543556	23.03333333	1
TCGA-06-0648-01	0.642696136	9.933333333	1
TCGA-28-5204-01	0.400476277	15.13333333	1
TCGA-06-0745-01	0.180411035	7.966666667	1
TCGA-06-0175-01	0.424075037	4.1	1
TCGA-06-1804-01	0.985237229	13.8	1
TCGA-26-1439-01	0.637338746	14.06666667	1
TCGA-76-4931-01	0.602120558	9.3	1
TCGA-12-0819-01	0.615422165	25.13333333	1
TCGA-14-1823-01	0.083955191	18.1	1
TCGA-08-0521-01	0.513124652	4.866666667	1
TCGA-28-6450-01	0.626546824	5.5	1
TCGA-02-0007-01	0.153539239	23.5	1
TCGA-19-1390-01	0.413719966	25.73333333	1
TCGA-06-0156-01	0.430903415	5.933333333	1
TCGA-06-0237-01	-0.055345044	13.83333333	1
TCGA-19-1385-01	0.455689817	10.9	1
TCGA-76-4928-01	0.513502201	3.133333333	1
TCGA-06-0686-01	0.352557739	14.4	1
TCGA-02-0285-01	0.436313388	14.06666667	1
TCGA-19-2623-01	0.886639829	7.633333333	0
TCGA-06-0192-01	0.624254562	18.56666667	0
TCGA-06-2558-01	0.419716879	12.66666667	1
TCGA-28-1750-01	0.699942264	8.466666667	0
TCGA-06-0644-01	0.947068551	12.5	0
TCGA-06-0185-01	0.147829017	37.53333333	0
TCGA-06-2570-01	0.054863125	31.93333333	0
TCGA-12-3646-01	0.082269477	44.63333333	1
TCGA-76-6282-01	1.066106065	17.3	1
TCGA-08-0518-01	0.718267867	19.6	1
TCGA-02-2470-01	0.896535167	13.1	1
TCGA-19-5954-01	0.8559001	12.26666667	1
TCGA-06-0743-01	0.236103315	26.76666667	1
TCGA-06-0214-01	0.64357134	15.23333333	1
TCGA-02-0003-01	0.351523862	4.8	1
TCGA-32-1979-01	0.510118382	19.76666667	1
TCGA-19-0963-01	0.652520046	14.46666667	1
TCGA-87-5896-01	0.464727357	26.66666667	0
TCGA-06-1087-01	0.074177057	4.1	1
TCGA-41-2573-01	0.48790172	9.066666667	0
TCGA-08-0350-01	-0.025110755	29.63333333	1
TCGA-06-0166-01	0.433867333	5.933333333	1
TCGA-06-0189-01	0.418120517	15.63333333	1
TCGA-19-0957-01	0.339482053	22.2	1
TCGA-14-0865-01	-0.42225657	16.73333333	1
TCGA-16-1063-01	0.295127026	14.16666667	1
TCGA-08-0354-01	0.446989757	18.2	1
TCGA-76-4925-01	-0.075764696	4.866666667	1
TCGA-14-1396-01	0.701306765	1.133333333	1
TCGA-12-0778-01	0.28502418	15.13333333	1
TCGA-26-1443-01	1.12740545	7.233333333	0
TCGA-02-0333-01	0.293381091	4.433333333	1
TCGA-28-1752-01	0.067526162	8.6	0
TCGA-12-3649-01	0.15606417	15.43333333	1
TCGA-14-0790-01	0.564107285	13.96666667	1
TCGA-28-2514-01	0.841848347	5.333333333	0
TCGA-02-0085-01	0.310004056	52.03333333	1
TCGA-06-5859-01	0.06806845	4.633333333	0
TCGA-02-0326-01	0.517290736	7.433333333	1
TCGA-02-0451-01	0.422497693	16.43333333	1
TCGA-14-1459-01	0.527210036	12.6	1
TCGA-08-0529-01	0.480033706	18.66666667	1
TCGA-12-1093-01	0.823128363	16.2	1
TCGA-32-1973-01	0.581919271	21.36666667	1
TCGA-02-0046-01	0.016601499	6.966666667	1
TCGA-06-0879-01	0.611640143	40.96666667	1
TCGA-12-1097-01	0.220658434	14.73333333	1
TCGA-14-0871-01	0.38159101	29.33333333	1
TCGA-08-0244-01	0.29909734	23	1
TCGA-41-5651-01	0.585499368	11.7	0
TCGA-76-6192-01	1.013321375	3.333333333	1
TCGA-12-0772-01	0.287636946	54.6	1
TCGA-12-0619-01	0.284479445	35.4	1
TCGA-02-0016-01	0.410199879	56.63333333	0
TCGA-02-0071-01	0.516422246	5.566666667	1
TCGA-02-0080-01	-0.277873365	90.96666667	1
TCGA-32-1991-01	0.737542206	17.16666667	1
TCGA-06-0147-01	0.703766216	18.03333333	1
TCGA-06-0176-01	0.247004428	52.06666667	0
TCGA-06-0210-01	0.558371923	7.5	1
TCGA-02-0281-01	0.603897656	4.033333333	1
TCGA-32-1982-01	0.699535518	4.733333333	1
TCGA-26-5135-01	0.744295838	9	1
TCGA-02-0039-01	0.946221147	10.66666667	1
TCGA-02-0099-01	0.266881162	3.533333333	1
TCGA-28-5216-01	-0.355057634	13.83333333	0
TCGA-06-0142-01	0.348191729	2.233333333	1
TCGA-02-0430-01	0.48893277	10.7	1
TCGA-08-0517-01	0.08891709	59.5	1
TCGA-08-0390-01	0.319382882	14.16666667	1
TCGA-19-1789-01	0.069388404	3.3	1
TCGA-41-3392-01	0.599508581	1	1
TCGA-02-0064-01	0.549770703	20	1
TCGA-08-0380-01	0.484128332	15.13333333	1
TCGA-06-0939-01	-0.483265493	21.23333333	0
TCGA-16-1056-01	0.307607125	14.2	1
TCGA-27-1835-01	0.657648806	21.6	1
TCGA-16-1062-01	0.711260634	21.53333333	1
TCGA-06-0882-01	0.348922291	21.06666667	1
TCGA-06-6390-01	0.771332899	5.466666667	1
TCGA-06-2557-01	0.778526732	1.1	1
TCGA-02-0068-01	0.373036826	26.8	1
TCGA-08-0509-01	0.612832095	12.73333333	1
TCGA-06-1801-01	0.404434189	8.766666667	0
TCGA-06-0124-01	0.729810356	20.66666667	1
TCGA-28-2509-01	0.563041624	4.833333333	0
TCGA-26-5136-01	0.486487309	19.23333333	1
TCGA-06-1805-01	-0.131183616	34.36666667	0
TCGA-19-5959-01	0.885349175	17.03333333	1
TCGA-02-0317-01	0.59382781	12.4	1
TCGA-14-0813-01	0.874629062	1.366666667	1
TCGA-06-0409-01	0.447940845	73.36666667	1
TCGA-19-2629-01	0.213541439	24.56666667	1
TCGA-15-1447-01	0.158880488	53.93333333	0
TCGA-14-1825-01	0.421170689	7.733333333	1
TCGA-06-5413-01	0.411761455	8.933333333	0
TCGA-19-5947-01	1.089690005	6.733333333	1
TCGA-27-2523-01	0.637587258	16.3	1
TCGA-12-0818-01	-0.08755438	93.03333333	1
TCGA-41-3915-01	0.372994817	12	1
TCGA-19-1388-01	0.366856761	13.13333333	1
TCGA-12-0820-01	0.564141125	18.73333333	1
TCGA-14-1034-01	0.319609482	16.16666667	1
TCGA-06-2566-01	0.549377841	6.066666667	1
TCGA-02-0089-01	0.438617211	17.2	1
TCGA-06-0646-01	0.702107152	5.833333333	1
TCGA-15-1449-01	0.285526528	13.46666667	1
TCGA-02-0048-01	0.648994453	3.266666667	1
TCGA-06-0650-01	0.827340506	23.9	1
TCGA-08-0525-01	0.720888437	16.2	1
TCGA-02-0060-01	0.390524871	6.1	1
TCGA-19-5952-01	0.802681493	19.16666667	1
TCGA-32-2634-01	0.197583057	9	0
TCGA-06-0197-01	0.329452251	5.633333333	1
TCGA-28-5207-01	-0.368375387	11.43333333	1
TCGA-08-0352-01	0.782384744	1.3	1
TCGA-02-0058-01	-0.041271728	8.466666667	1
TCGA-26-1438-01	0.68024949	10.16666667	0
TCGA-28-2513-01	0.492086945	7.4	0
TCGA-28-1751-01	0.401852807	7.733333333	0
TCGA-12-3651-01	0.497536394	12.86666667	1
TCGA-32-2495-01	0.609957871	15.23333333	1
TCGA-19-0964-01	0.214782622	3.433333333	0
TCGA-08-0346-01	0.666979307	8.533333333	1
TCGA-27-1830-01	0.379746648	5.133333333	1
TCGA-06-0184-01	0.105569813	40.93333333	0
TCGA-12-3652-01	0.507401667	35.4	1
TCGA-28-1755-01	0.403200458	1.566666667	1
TCGA-14-3477-01	0.120300824	3.833333333	0
TCGA-16-0849-01	-0.044205747	26.43333333	0
TCGA-14-1402-01	-0.191519378	32.5	1
TCGA-06-2559-01	0.685713835	5	1
TCGA-06-0747-01	0.687808999	2.733333333	1
TCGA-06-1086-01	0.639390384	6.933333333	1
TCGA-12-1091-01	0.465870798	33.66666667	1
TCGA-16-0850-01	-0.253693922	16.6	1
TCGA-02-0087-01	-0.462817484	58.56666667	0
TCGA-06-0139-01	0.463623298	12.06666667	1
TCGA-06-0152-01	0.116960313	12.5	1
TCGA-76-4927-01	0.139798954	17.83333333	1
TCGA-02-0104-01	-1.161805515	65.9	1
TCGA-12-0670-01	-0.022292822	26.33333333	1
TCGA-14-1458-01	-0.001555483	6.766666667	1
TCGA-02-0004-01	0.663190162	11.5	1
TCGA-12-3648-01	0.439419034	27.3	1
TCGA-41-2572-01	0.598825257	13.53333333	1
TCGA-06-0130-01	0.774593625	13.13333333	1
TCGA-06-0749-01	0.431618236	2.733333333	1
TCGA-19-4068-01	0.407527333	4.566666667	0
TCGA-06-0167-01	0.105701672	11.56666667	1
TCGA-12-3644-01	0.290214727	60.6	1
TCGA-12-0829-01	0.647115561	20.86666667	1
TCGA-14-1821-01	-0.546048019	18.03333333	1
TCGA-12-0776-01	0.429447615	9.866666667	1
TCGA-14-1451-01	0.384491082	23.43333333	1
TCGA-12-5301-01	0.592936614	2.066666667	1
TCGA-27-2519-01	0.605032307	18.33333333	1
TCGA-02-0102-01	0.107409574	27.4	1
TCGA-02-0023-01	0.644320193	20.4	1
TCGA-19-1387-01	0.415924721	6.033333333	0
TCGA-02-0034-01	0.514017029	14.33333333	1
TCGA-12-1598-01	-0.249919567	15.86666667	1
TCGA-06-0878-01	0.686671864	7.266666667	0
TCGA-12-1092-01	0.618479967	22.03333333	1
TCGA-08-0375-01	0.232986528	12.4	1
TCGA-06-5416-01	0.308615243	6.8	0
TCGA-19-5956-01	0.426689301	22.8	1
TCGA-27-1837-01	0.77865965	14.23333333	1
TCGA-02-0266-01	0.463024407	17.96666667	1
TCGA-08-0356-01	0.555235278	31.53333333	1
TCGA-28-1745-01	0.322319576	11.5	0
TCGA-02-0321-01	0.447642924	10.03333333	1
TCGA-32-2491-01	0.487864654	12.4	1
TCGA-06-0143-01	0.88223071	11.9	1
TCGA-08-0516-01	-0.029790656	19.86666667	1
TCGA-08-0385-01	0.226911401	2.733333333	1
TCGA-06-0164-01	0.63084151	57.7	1
TCGA-02-0111-01	0.631508988	23.5	1
TCGA-08-0512-01	0.927914001	42.73333333	1
TCGA-19-0955-01	0.39349529	11.93333333	0
TCGA-02-0047-01	0.846514205	14.93333333	1
TCGA-06-0412-01	0.889296693	9.7	1
TCGA-06-0129-01	-0.261640287	34.13333333	1
TCGA-02-0325-01	0.887630576	10.76666667	1
TCGA-12-1095-01	0.482444397	16.06666667	1
TCGA-02-0027-01	0.203304931	12.33333333	1
