# Supplementary material for: Proteomics-based prognostic signature and nomogram construction of hypoxia microenvironment on deteriorating glioblastoma (GBM) pathogenesis
Source: Sci Rep. 2021 Aug 26;11:17170. doi: 10.1038/s41598-021-95980-x (PMC8390460; doi:10.1038/s41598-021-95980-x)
Supplement: Supplementary file 9 — Supplementary Table 3. [file 41598_2021_95980_MOESM9_ESM.csv]

sampleID	risk.score.CCGA	time(month��	status
CGGA_1001	1.30210955	32.26666667	0
CGGA_1019	1.418505749	7.066666667	1
CGGA_1095	0.211458661	22.23333333	0
CGGA_1105	0.984980744	11	0
CGGA_1114	1.298518917	15.33333333	0
CGGA_1129	0.637263358	5.6	1
CGGA_1139	1.01915175	18.76666667	0
CGGA_1180	1.597791872	10.6	0
CGGA_1188	1.374237639	8.533333333	1
CGGA_1214	1.481379852	12.93333333	0
CGGA_1216	2.190703266	12.7	0
CGGA_1219	0.529885634	12.46666667	0
CGGA_1224	1.924980793	9.033333333	1
CGGA_1258	1.579428327	4.266666667	1
CGGA_1270	1.177629925	6.733333333	1
CGGA_1275	1.70502768	6.1	1
CGGA_1283	0.530246801	1.133333333	1
CGGA_1285	1.686135764	3.1	1
CGGA_1299	1.595699717	6.866666667	0
CGGA_1320	1.704989375	1.966666667	1
CGGA_1332	1.266684628	5.6	0
CGGA_1346	1.486800859	9.466666667	1
CGGA_1053	0.893334361	12.3	1
CGGA_1370	1.222485474	10.83333333	0
CGGA_1393	1.367134422	7.766666667	0
CGGA_1450	0.996407532	7.266666667	0
CGGA_1460	1.293448232	5.733333333	0
CGGA_1475	0.218231826	4.233333333	0
CGGA_525	1.187228362	4.6	1
CGGA_632	-0.197525118	19.06666667	1
CGGA_747	-0.152506777	32.33333333	1
CGGA_1070	1.17112829	11.1	1
CGGA_759	0.282907715	42.1	1
CGGA_789	1.387933239	11.5	1
CGGA_822	0.488872931	44.13333333	0
CGGA_D30	1.00783237	7.166666667	1
CGGA_D35	1.230628118	22.03333333	1
CGGA_D62	0.884466628	17.13333333	1
CGGA_1073	1.350373564	9	1
CGGA_1074	0.998848053	2.866666667	1
CGGA_1083	1.278634447	4.766666667	0
CGGA_1091	1.100451738	28.8	0
CGGA_272	1.174257513	7.833333333	1
CGGA_274	1.328777411	20.33333333	0
CGGA_309	1.110055382	5.1	1
CGGA_318	1.576131017	7.4	1
CGGA_374	0.245020026	16.43333333	1
CGGA_413	1.492275959	6.1	0
CGGA_483	1.069754596	9.033333333	1
CGGA_491	0.300566372	35.8	1
CGGA_494	0.978785278	69.06666667	0
CGGA_495	0.924513188	9.833333333	1
CGGA_499	1.171934453	4.533333333	1
CGGA_D63	0.420363814	7.066666667	1
CGGA_545	0.717135926	18.5	1
CGGA_604	1.346308678	12.7	1
CGGA_624	1.307241557	4.533333333	1
CGGA_658	1.052794867	12.4	1
CGGA_669	1.298737689	20.23333333	1
CGGA_676	1.030979114	12.53333333	1
CGGA_679	1.093555568	8.766666667	1
CGGA_680	0.559149114	61.06666667	0
CGGA_681	1.258286924	3.666666667	1
CGGA_700	0.100221133	22.3	0
CGGA_710	0.923354242	22	1
CGGA_D64	0.470826114	3.366666667	1
CGGA_731	1.314338708	14.9	1
CGGA_761	0.737376929	58.13333333	0
CGGA_773	0.903794478	14.76666667	1
CGGA_782	1.366604219	9.633333333	1
CGGA_802	1.326661061	22.7	1
CGGA_804	0.950204162	20.46666667	0
CGGA_808	1.2501798	10.3	1
CGGA_837	1.455138283	14.4	1
CGGA_842	1.274745375	7.8	1
CGGA_848	1.621767653	6.8	0
CGGA_850	1.280459271	18.8	0
CGGA_859	1.465395687	12.9	1
CGGA_876	1.271406417	5.3	1
CGGA_878	1.395681736	28.76666667	1
CGGA_899	0.768429343	7.7	1
CGGA_902	1.134302104	6.433333333	1
CGGA_1006	2.110123079	8.466666667	1
CGGA_1007	1.239952169	11.5	1
CGGA_1008	1.054649254	10.5	1
CGGA_1011	0.987779953	3.633333333	1
CGGA_1015	1.056596729	5.466666667	1
CGGA_1024	1.239926723	29.66666667	0
CGGA_1026	1.018575172	29.16666667	0
CGGA_1035	1.805809547	18.9	1
CGGA_1039	0.734966502	22.7	0
CGGA_1045	1.48065113	11.56666667	1
CGGA_1049	1.405835088	19.83333333	0
CGGA_1060	0.464735865	7.566666667	1
CGGA_1068	1.228542086	3.166666667	1
CGGA_1072	0.883321503	2.8	1
CGGA_1077	1.490363145	5.233333333	1
CGGA_1078	1.206942099	10.5	1
CGGA_1116	0.726873547	8.266666667	1
CGGA_1124	1.058161351	11.73333333	0
CGGA_1136	0.788683706	7.866666667	1
CGGA_1170	0.2793745	11.53333333	1
CGGA_1171	1.144378883	13.73333333	1
CGGA_1175	0.488983753	14.7	1
CGGA_1177	1.520509403	14.96666667	1
CGGA_1197	1.341238651	3.933333333	0
CGGA_1218	1.147468144	8	0
CGGA_1227	0.929922977	12.33333333	0
CGGA_1234	1.297207195	14.1	0
CGGA_1237	1.267507544	8.3	1
CGGA_1240	1.521419963	1.1	1
CGGA_1251	0.628388888	6.733333333	0
CGGA_1271	1.047209654	5.833333333	0
CGGA_1272	1.065817125	5.633333333	1
CGGA_1287	0.559912487	6.333333333	0
CGGA_1314	0.586091915	5.733333333	1
CGGA_1324	0.782951729	5.8	0
CGGA_1338	1.509973445	8.5	0
CGGA_1342	1.249267771	6.666666667	1
CGGA_1343	1.312204237	3.6	1
CGGA_1381	0.968423924	1.533333333	1
CGGA_1394	0.819884415	2.966666667	0
CGGA_1412	0.949966741	9.333333333	0
CGGA_D02	1.252705751	16.13333333	1
CGGA_D26	1.614176422	8.766666667	1
CGGA_D03	1.115898802	14.1	1
CGGA_D32	1.307888322	11.93333333	1
CGGA_D34	1.069442209	4.9	1
CGGA_D36	1.32052814	1.133333333	1
CGGA_D37	1.249014479	32.16666667	1
CGGA_D38	1.009900263	22.96666667	1
CGGA_D51	1.428729063	4.5	1
CGGA_D57	1.234993402	25.53333333	1
CGGA_D59	0.437252822	38.53333333	0
CGGA_D09	1.740766755	7.766666667	1
CGGA_J100	0.429263226	20.33333333	0
